# Supplementary material for: Improving Well-Being and Fostering Health-Oriented Leadership among Leaders in Small and Medium-Sized Enterprises (SMEs): A Systematic Review
Source: Healthcare (Basel). 2024 Feb 17;12(4):486. doi: 10.3390/healthcare12040486 (PMC10888323; doi:10.3390/healthcare12040486)
Supplement: Supplementary file 1 [file healthcare-12-00486-s001.zip]

Archive with 1 entries (1 files):
- healthcare-2845772-supplementary.pdf
